# Supplementary material for: Shrub growth and plant diversity along an elevation gradient: Evidence of indirect effects of climate on alpine ecosystems
Source: PLoS One. 2018 Apr 26;13(4):e0196653. doi: 10.1371/journal.pone.0196653 (PMC5919657; doi:10.1371/journal.pone.0196653)
Supplement: S1 Dataset — (XLSX) [file pone.0196653.s003.xlsx]

## Sheet: Data
ID	Valley	Elevation	Northing	Easting	Aspect	Southness.index	Slope	Ring.width	Age	Age_SD	Shoot.lenght	Dwarf.shrubs	Vac.myr	Rho.fer	R
F01	Fleons	2199.94	5.16667e+06	326540	95	0.0871557	30	82.714	11.8333	2.894	15.2	75	25	35	27
F02	Fleons	2143.41	5.16667e+06	326647	90	-6.12574e-17	30	47.894	10.0667	3.005	9.4	60	25	30	28
F03	Fleons	2113.71	5.16678e+06	326799	90	-6.12574e-17	25	56.674	9.2	3.507	10.9	65	20	45	26
F04	Fleons	2224.14	5.16672e+06	326483	150	0.866025	30	66.113	8.36667	3.713	9.3	45	25	5	27
F05	Fleons	2082.27	5.16687e+06	326984	150	0.866025	25	65.083	10.3333	3.392	13.6	70	17	45	26
F06	Fleons	2058.01	5.16681e+06	326994	150	0.866025	30	83.437	11.8333	3.221	13.4	50	10	35	32
F07	Fleons	2028.84	5.16675e+06	327152	160	0.939693	30	66.213	10.4	4.064	12.4	65	25	30	37
F08	Fleons	2009.56	5.16711e+06	327176	160	0.939693	25	71.014	12.9	5.259	13.5	70	20	55	22
F09	Fleons	1975.98	5.16711e+06	327336	200	0.939693	25	72.921	12.9333	3.937	16.3	90	50	75	13
F10	Fleons	1952.16	5.16723e+06	327471	120	0.5	40	67.025	15.8	6.848	15.3	80	15	50	25
F11	Fleons	1690.21	5.16734e+06	328279	180	1	30	80.677	15.3333	6.799	12.4	70	60	10	30
F12	Fleons	1719.62	5.16741e+06	328248	180	1	20	75.064	15.3667	4.893	14.5	55	20	40	22
F13	Fleons	1751.28	5.16748e+06	328204	90	-6.12574e-17	40	78.749	15.1667	6.376	17.7	80	25	60	28
F14	Fleons	1783.54	5.16751e+06	328142	140	0.766044	25	96.672	12.2667	2.703	17.5	70	25	35	24
F15	Fleons	1838.68	5.16752e+06	327867	110	0.34202	20	89.036	11.1	3.725	13.9	50	20	30	40
F16	Fleons	1873.4	5.16744e+06	327767	90	-6.12574e-17	35	86.956	11.2333	3.182	15.2	35	30	3	36
F17	Fleons	1797.71	5.16751e+06	328021	190	0.984808	25	82.868	14.9667	5.514	16.7	40	18	22	46
F18	Fleons	1892.8	5.16713e+06	327577	180	1	30	61.783	12.4333	4.494	15.3	96	94	1	11
F19	Fleons	1924.13	5.16727e+06	327567	170	0.984808	30	66.394	11.9	2.606	14.5	75	20	55	33
F20	Fleons	2005.55	5.16769e+06	327540	190	0.984808	27	63.324	9.8	4.191	12	50	25	4	37
M01	ValCollina	1990.8	5.16233e+06	339349	95	0.0871557	10	71.781	15.4667	4.352	11.43	70	15	35	18
M02	ValCollina	1957.78	5.16209e+06	339195	100	0.173648	15	86.278	12.9667	3.271	13	85	13	65	23
M03	ValCollina	1926.81	5.16204e+06	339466	100	0.173648	20	101.892	12.2333	2.672	14.33	95	30	30	15
M04	ValCollina	1900.37	5.16208e+06	339527	95	0.0871557	25	95.414	17.3667	6.38	16.61	75	25	37	37
M05	ValCollina	2020.13	5.16228e+06	338980	85	-0.0871557	30	91.301	14.2333	4.211	11.93	65	30	25	26
M06	ValCollina	2048.68	5.16228e+06	338933	100	0.173648	35	89.096	12.4667	3.048	11.74	70	20	50	29
M07	ValCollina	2081.37	5.16213e+06	338456	130	0.642788	30	90.132	8.43333	3.432	11.47	50	8	25	38
M08	ValCollina	1842	5.16202e+06	339774	100	0.173648	15	85.327	13.1333	3.611	17.28	75	15	23	15
M09	ValCollina	1810	5.16192e+06	339668	105	0.258819	10	103.007	11.6667	4.216	18.64	75	26	65	19
M10	ValCollina	1783.26	5.16164e+06	339620	130	0.642788	20	111.579	19.4333	6.611	17.97	80	25	67	19
M11	ValCollina	1745.27	5.1615e+06	339723	110	0.34202	25	89.853	24.7667	13.426	12.76	83	28	70	15
M12	ValCollina	1559.82	5.16113e+06	340996	100	0.173648	15	94.904	16.0333	6.403	NA	75	25	65	27
M13	ValCollina	1593.64	5.16115e+06	340911	85	-0.0871557	20	127.274	15.7667	4.81	NA	80	35	50	16
M14	ValCollina	1625.09	5.16117e+06	340744	105	0.258819	20	97.722	15.0333	4.014	NA	70	40	45	18
M15	ValCollina	1654.62	5.16117e+06	340686	105	0.258819	20	124	15.9	4.709	NA	90	55	30	16
M16	ValCollina	1708	5.16116e+06	340444	90	-6.12574e-17	10	84.794	15.9	5.5	NA	90	60	35	13
M17	ValCollina	1686.96	5.16127e+06	340436	90	-6.12574e-17	15	131.997	13.2667	3.651	NA	75	50	20	12

## Sheet: Species_matrix
ID	Ach.mil	Aco.tau	Agr.cap	Agr.rup	Agr.sch	Alc.vul	Aln.aln	Ant.dio	Ant.odo	Arn.mon	Ath.dis	Ath.fil	Bot.lun	Cal.vil	Cal.vul	Cam.bar	Cam.sch	Car.cur	Car.pal	Car.sem	Car.aca	Cer.luc	Cha.hir	Coe.vir	Dan.dec	Dap.mez	Dap.str	Des.cae	Des.fle	Dry.dil	Dry.exp	Dry.fil	Eri.car	Eup.min	Eup.str	Fes.pan	Fes.rub	Gal.ani	Gen.aca	Gen.pun	Ger.pra	Ger.syl	Geu.mon	Gna.nor	Gym.con	Gym.dry	Hel.ver	Hie.alp	Hie.hop
F01	0	0	0	0	0	0	0	0	0.5	4	0	0	0	0	0	0.5	0.5	0.5	0	1	0	0	0	0	0	0	0	0	6	0	0	0	0	0.5	0	0	3	0	0.5	0	0	0	2	0	0	0	0	0.5	0
F02	0	0	0	0	0	0	0	0	1	20	0	0	0	0	0	3	0	0	0	0.5	0	0	0	0	0	0	0	0	1	0	0	0	0	1	0	0	5	0	0.5	0.5	0	0	1	0	0	0	0.5	0	0
F03	0	0	0	0.5	0	0	0	0	3	15	0	0	0	0	0.5	0.5	1	0	0	2	0	0	0	0	0	0	0	0	8	0	0	0	0	0.5	0	0	5	0	0.5	0	0	0	2	0	0	0	0	0.5	0
F04	0	0	0	0.5	0	0	0	0	1	3	0	0	0	0	0	0.5	0.5	0	0	6	0	0	0	0	0	0	0	0	6	0	0	0	0	1	0	0	3	0	0.5	0	0	0	6	0	0	0	0.5	0	0
F05	0	0	0	0	0	0	0	0	0.5	5	0	0	0	2	1	1	0	0	0	4	0	0	0	0	0	0	0	0	12	0	0	0	0	0.5	0	0	0	0	0	0	0	0	2	0	0	0	0.5	0.5	0
F06	0	0	0	0	0	0	0	0	1	6	0	0	0	7	1	0.5	0.5	0	0	5	0	0	0	0	0	0	0	0	15	0	0	0	0	0.5	0	0	3	0	2	0	0	0	2	0	0	0	2	0.5	0
F07	0	0	0	0.5	0	0	0	0	2	25	0	0	0.5	3	0	3	0.5	0	0	3	0	0	0	0.5	0	0	0	0	10	0	0	0	0	1	0	0	8	0.5	2	0	0	0	3	0	0	0	0.5	0	0
F08	0	0	0	0	0	0	0	0	1	20	0	0	0	0	0	1	0	0	0	2	0	0	0	0	0	0	0	0	10	0	0	0	0	0	0	0	3	0	1	0	0	0	2	0	0	0	0	0	0
F09	0	0	0	0	0	0	0	0	0	0	0.5	0	0	10	0	0	0	0	0	0	0	0	0	0	0	0	0	0	0.5	0	0	0	0	0	0	0	0	0	0	0.5	0	0	0	0	0	0	0	0	0
F10	0	0	0	0	0	0	0	0	0	3	0	0	0	2	15	0.5	0.5	0	0	2	0	0	0	0	0	0	0	0	5	0	0	0	0	0	0	0	0	0	0	0	0	0	2	0	0	0	0.5	0	0
F11	0.5	0	0.5	0	0	0	0	0	0.5	1	0	0	0	0.5	0.5	0.5	1	0	0	0	0	0	0	0	0	0	0	0	6	0	0	2	0	0	0	0	4	0	0	0	0	0	0	0	0	0	0	0	0
F12	0.5	0	0	0	0	0	0	0	0.5	0	2	0	0	0	0	0	0.5	0	0	0	0	0	0	0	0	0	0	0	5	1	0	0	0	0	0	0	4	0	0	0	0	0	0.5	0	0	10	0	0	0
F13	0.5	0	0	0	0	0	0	0	2	0.5	0	0	0	12	0.5	0	0	0	0	0.5	0	0	0.5	0	0	0	0	0	3	0	0	0	0	0	0	0	3	0	0.5	0	0	0.5	0	0	0	5	0	0	0
F14	0	0	0	0	0	0	0	0	0	0.5	0	0	0	20	0	0	2	0	0	4	0	0	0	0	0	0	0	0	8	0	0	0	0	0	0	0	1	0	1	0	0	0	0	0	0	3	0.5	0	0
F15	0.5	0	0.5	0	0	0	0	0	3	4	0	0	0	0.5	0	0.5	2	0	0.5	10	0.5	0.5	0	0	0	0	0	1	10	0	0	0	0	0	0	0	4	0.5	0	0	0	0	0.5	0	0	0	0	0	0
F16	1	0	0	0	0	0	0	0	6	3	1	0	0	2	1	0	3	0	0	0.5	0	0	0	0	0	0	0	0	15	0	0	0	0	0	0	0	5	1	0.5	0	0	0	3	0	0	0	0	0	0
F17	1	0	0	0	0	0	2	0	3	3	0	0	0	1	0	0.5	2	0	0	3	2	0	1	0	0	0.5	0	0	8	0	0	0	0	0	0	1	10	3	0	0	0.5	0	1	0	0	0	0	0	0
F18	0	0	0	0	0	0	0	0	0	0	0	0	0	2	0.5	0	0	0	0	0	0	0	0	0	0	0	0	0	12	0	0	0	0	0	0	0	0	0	0	0	0	0	0	0	0	0	0	0	0
F19	0	0	0	0	0	0	3	0	0.5	3	0	0	0	0.5	2	1	0.5	0	0	3	0	0	0.5	0	0	0	0	0	6	0	0	0	0	0	0	0	0	0	0.5	0	0	0	0.5	0	0	0	0	0	0
F20	0	0	0	0	0	0	0	0	1	8	0	0	0	0	3	1	1	0	0	15	0	0	0	0	0	0	0	0	8	0	0	0	0	0.5	0.5	0	2	0	1	0	0	0	6	0	0	0	0.5	0	3
M01	0	0	0	0	0	0	0	0	0	0	0	0	0	0	3	0	0	0	0	0	0	0	0	0	0	0	0	0	6	0	0	0	0	0	0	0	3	0	0	0	0	0	0	0	0	0	1	0	0
M02	0	0	0	0	0	0	0	0	0.5	1	0	0	0	0	1	0	0	0	0	0.5	0	0	0	0	0	0	0	0	4	0	0	0	0	0	0	0	1	0	0	0	0	0	3	0	0	0	0.5	0	0
M03	0	0	0	0	0	0	0	0	0	0.5	0	0	0	0	3	0	0	0	0	0.5	0	0	0	0	0	0	0	0	4	0	0	0	0	0	0	0	3	0	0	2	0	0	0	0	0	0	0	0	0
M04	0	1	0	0	5	0.5	0	0	1	1	0	0.5	0	3	0	0	0	0	0	2	0.5	0	0.5	0	0	1	0	0	10	0	0	0	0	0	0	0	3	0.5	0	0	0	1	6	0	0	0	0.5	0	0
M05	0	0	0	1	0	0	0	0	2	0.5	0	0.5	0	0	3	1	0	0	0	3	0	0	0	0	0	0	0	0	7	0	0	0	0	0	0	0	5	0	0	0	0	0	1	0	0	0	0.5	0	0
M06	0	0	0	0	0	0	0	0.5	1	1	0	0	0	0	1	1	0	0	0	8	0	0	0.5	0	0	0	0	0	5	0	0	0	0	0	0	0	4	0	0	0	0	0	7	0.5	0	0	0	0	0
M07	0	0	0	0	0	0	0	0.5	3	3	0	0	0	0	4	2	1	0	0	9	0	0	0	0.5	0	0	0.5	0	12	0	0	0	6	0	0	6	3	0	0.5	0	0	0	4	0	1	0	0	0	0
M08	0	0	0	0	0	0	0	0	0	0	0	0	0	0	10	0	0	0	0	1	0	0	0	0	0	0	0	0	6	0	0	0	0	0	0	0	5	0	0	0	0	0	0	0	0	0	0	0	0
M09	0	0	0	0	0	0	0	0	1	2	0	0	0	0	0	0	0	0	0	0	0	0	0	0	0	0	0	0	3	0	0	0	0	0	0	0	4	0	0	0	0	0	6	0	0	0	0	0	0
M10	0	0	0.5	0	0	0	0	0	0	0	0	3	0	5	1	0	0	0	0	0	0	0	0	0	0	1	0	0	2	0	0	1	0	0	0	0	2	0	0	0	0	0	3	0	0	0	0	0	0
M11	0	0	0	0	0	0	0	0	0	0	0	2	0	0	0	0	0	0	0	0	0	0	0.5	0	0	0	0	0	3	0	0	0.5	0	0	0	0	3	0	0	0	0	0	1	0	0	0	0	0	0
M12	0	0	1	0	0	0	0	0	0	3	0	2	0	0	4	0.5	0	0	0	0	0	0	0	0	0.5	0	0	0	3	0	0	0	0	0	0	0	3	0	0	0	0	0	2	0	0	0	0	0	0
M13	0	0	0.5	0	0	0	0	0	0	0	0	0.5	0	7	0	0	0	0	0	0	0	0	0	0	0	0	0	0	8	0	0.5	0	0	0	0	0	2	0	0	0	0	0	0	0	0	0	0	0	0
M14	0	0	0.5	0	0	0	0	0	0	1	0	0.5	0	3	0.5	0	0	0	0	0	0	0	0	0	0	0	0	0	3	0	0	0	0	0	0	0	3	0	0	0	0	0	0	0	0	0	0	0	0
M15	0	0	0	0	0	0	0	0	0	0	0	0	0	3	0.5	0	0	0	0	0	0	0	0	0	0	0	0	0	4	0	0	0	0	0	0	0	0.5	0	0	0	0	0	0	0	0	0	0	0	0
M16	0	0	0	0	0	0	0	0	0	0	0	0	0	1	0	0	0	0	0	0	0	0	0	0	0	0	0	0	2	0	0	0	0	0	0	0	0	0	0	0	0	0	0	0	0	0	0	0	0
M17	0	0	0	0	0	0	0	0	0	0	0	0.5	0	0	0	0	0	0	0	0.5	0	0	0	0	0	0	0	0	8	0	0	0	0	0	0	0	0.5	0	0	0	0	0	0	0	0	0	0	0	0
[truncated: 72 more columns]

## Sheet: Metadata
ID	plot ID
Valley	valley name
Elevation	elevation in m a.s.l.
Northing	latitude in m - UTM 33N WGS84
Easting	longitude in m - UTM 33N WGS84
Aspect	aspect of plot in degrees
Southness.index	cosine(aspect)
Slope	slope of the plot in degrees
Ring.width	mean ring width (um) of xylem rings of Vaccinium myrtillus ramets
Age	mean age, mean number of xylem rings of Vaccinium myrtillus ramets
Age_SD	age standard deviation, standard deviation of number of xylem rings of Vaccinium myrtillus ramets
Shoot.lenght	mean annual shoot length of Vaccinium myrtillus ramets
Dwarf.shrubs	overall cover of dwarf-shrubs
R	species richness
Ach.mil	cover of Achillea millefolium L.
Aco.tau	cover of Aconitum tauricum Wulfen
Agr.cap	cover of Agrostis capillaris L.
Agr.rup	cover of Agrostis rupestris All.
Agr.sch	cover of Agrostis schraderana Becherer
Alc.vul	cover of Alchemilla vulgaris L. em. S.E. Fröhner
Aln.aln	cover of Alnus alnobetula (Ehrh.) K.Koch
Ant.dio	cover of Antennaria dioica (L.) Gaertn.
Ant.odo	cover of Anthoxanthum odoratum L. subsp. nipponicum (Honda) Tzvelev
Arn.mon	cover of Arnica montana L.
Ath.dis	cover of Athyrium distentifolium Tausch
Ath.fil	cover of Athyrium filix-foemina (L.) Roth
Bot.lun	cover of Botrychium lunaria (L.) Swartz
Cal.vil	cover of Calamagrostis villosa (Chaix) Gmelin
Cal.vul	cover of Calluna vulgaris (L.) Hull
Cam.bar	cover of Campanula barbata L.
Cam.sch	cover of Campanula scheuchzeri Vill.
Car.cur	cover of Carex curvula All.
Car.pal	cover of Carex pallescens L.
Car.sem	cover of Carex sempervirens Vill.
Car.aca	cover of Carlina acaulis L.
Cer.luc	cover of Cerastium lucorum Schur
Cha.hir	cover of Chaerophyllum hirsutum L. subsp. villarsii (Koch) Briq.
Coe.vir	cover of Coeloglossum viride (L.) Hartm.
Dan.dec	cover of Danthonia decumbens (L.) DC.
Dap.mez	cover of Daphne mezereum L.
Dap.str	cover of Daphne striata Tratt.
Des.cae	cover of Deschampsia caespitosa (L.) P.P.Beauv.
Des.fle	cover of Deschampsia flexuosa (L.) Trin.
Dry.dil	cover of Dryopteris dilatata (Hoffm.) A. Gray
Dry.exp	cover of Dryopteris expansa (Presl) Fr.Jenk.
Dry.fil	cover of Dryopteris filix-mas (L.) Schott
Eri.car	cover of Erica carnea L.
Eup.min	cover of Euphrasia minima Jacq. ex DC.
Eup.str	cover of Euphrasia stricta D. Wolff
Fes.pan	cover of Festuca paniculata (L.) Schinz & Thell.
Fes.rub	cover of Festuca rubra L. subsp. commutata (Gaudin) Markgr.-Dann.
Gal.ani	cover of Galium anisophyllum Vill.
Gen.aca	cover of Gentiana acaulis L.
Gen.pun	cover of Gentiana punctata L.
Ger.pra	cover of Geranium pratense L.
Ger.syl	cover of Geranium sylvaticum L.
Geu.mon	cover of Geum montanum L.
Gna.nor	cover of Gnaphalium norvegicum Gunn.
Gym.con	cover of Gymnadenia conopsea (L.) R. Br.
Gym.dry	cover of Gymnocarpium dryopteris (L.) Newman
Hel.ver	cover of Helictotrichon versicolor (Vill.) Pilg.
Hie.alp	cover of Hieracium alpinum L.
Hie.hop	cover of Hieracium hoppeanum Schultes
Hie.int	cover of Hieracium intybaceum (Wulfen) Jacq.
Hie.mur	cover of Hieracium murorum L.
Hom.alp	cover of Homogyne alpina (L.) Cass.
Hup.sel	cover of Huperzia selago (L.) Bernh.
Hyp.mac	cover of Hypericum maculatum Crantz
Hyp.uni	cover of Hypochaeris uniflora Vill.
Jun.tri	cover of Juncus trifidus L. subsp. trifidus
Jun.com	cover of Juniperus communis L. subsp. alpina (Neilr.) Celak.
Kna.lon	cover of Knautia longifolia (Waldst. & Kit.) Koch
Lar.dec	cover of Larix decidua Miller
Leo.hel	cover of Leontodon helveticus Merat
Leo.his	cover of Leontodon hispidus L.
Lig.mut	cover of Ligusticum mutellina (L.) Crantz
Loi.pro	cover of Loiseleuria procumbens (L.) Desv.
Lot.alp	cover of Lotus alpinus (DC.) Schleicher
Luz.cam	cover of Luzula campestris (L.) DC.
Luz.luz	cover of Luzula luzuloides (Lam.) Dandy & Wilmott subsp. rubella (Mert. & W.D.J.Koch) Holub
Luz.sud	cover of Luzula sudetica (Willd.) DC.
Luz.syl	cover of Luzula sylvatica (Huds.) Gaudin
Lyc.ann	cover of Lycopodium annotinum L. subsp. annotinum
Mai.bif	cover of Maianthemum bifolium (L.) Schmidt
Mel.pra	cover of Melampyrum pratense L.
Mel.syl	cover of Melampyrum sylvaticum L.
Mol.coe	cover of Molinia coerulea (L.) Moench
Nar.str	cover of Nardus stricta L.
Oxa.ace	cover of Oxalis acetosella L.
Ped.tub	cover of Pedicularis tuberosa L.
Peu.ost	cover of Peucedanum ostruthium (L.) Koch
Phe.con	cover of Phegopteris connectilis (Michx.) Watt
Phl.rha	cover of Phleum rhaeticum (Humfries) Rauschert
Phy.hem	cover of Phyteuma hemisphaericum L.
Phy.zah	cover of Phyteuma zahlbruckneri Vest
Pic.abi	cover of Picea abies (L.) H.Karst.
Poa.alp	cover of Poa alpina L.
Pot.aur	cover of Potentilla aurea L.
Pot.ere	cover of Potentilla erecta (L.) Räuschel
Pri.min	cover of Primula minima L.
Pru.gra	cover of Prunella grandiflora (L.) Scholler
Pse.alb	cover of Pseudorchis albida (L.) A. & D. Löve
Pul.alp	cover of Pulsatilla alpina (L.) Delarbre
Ran.mon	cover of Ranunculus montanus aggr.
Ran.nem	cover of Ranunculus nemorosus DC.
Ran.pla	cover of Ranunculus platanifolius L.
Ran.pol	cover of Ranunculus polyanthemophyllus Koch & Hess
Rhi.gla	cover of Rhinanthus glacialis Personnat
Rho.fer	cover of Rhododendron ferrugineum L.
Rho.hir	cover of Rhododendron hirsutum L.
Ros.pen	cover of Rosa pendulina L.
Rub.ida	cover of Rubus idaeus L.
Rum.alp	cover of Rumex alpestris Jacq.
Sel.sel	cover of Selaginella selaginoides (L.) P.P.Beauv.
Sen.cac	cover of Senecio cacaliaster Lam.
Sen.inc	cover of Senecio incanus L. subsp. carniolicus (Willd.) Br. - Bl.
Sil.nut	cover of Silene nutans L.
Sil.rup	cover of Silene rupestris L.
Sil.vul	cover of Silene vulgaris (Moench) Garcke subsp. antelopum (Vest) Hayek
Sol.alp	cover of Soldanella alpina L.
Sol.vir	cover of Solidago virgaurea L. subsp. minuta (L.) Arcang.
Sor.auc	cover of Sorbus aucuparia L.
Sor.cha	cover of Sorbus chamaemespilus (L.) Crantz
Tha.aqu	cover of Thalictrum aquilegifolium L.
The.alp	cover of Thesium alpinum L.
Thy.pra	cover of Thymus praecox Opiz subsp. polytrichus (A.Kern.ex Borbás) Ronniger
Tri.pra	cover of Trifolium pratense L. subsp. nivale (W.D.J.Koch) Ces.
Tro.eur	cover of Trollius europaeus L.
Vac.gau	cover of Vaccinium gaultherioides Bigelow
Vac.myr	cover of Vaccinium myrtillus L.
Vac.vit	cover of Vaccinium vitis-idaea L.
Ver.lob	cover of Veratrum lobelianum Bernh.
Ver.bel	cover of Veronica bellidioides L.
Ver.off	cover of Veronica officinalis L.
Vio.bif	cover of Viola biflora L.
