# Supplementary material for: Shrub growth and plant diversity along an elevation gradient: Evidence of indirect effects of climate on alpine ecosystems
Source: PLoS One. 2018 Apr 26;13(4):e0196653. doi: 10.1371/journal.pone.0196653 (PMC5919657; doi:10.1371/journal.pone.0196653)
Supplement: S1 R Script — (R) [file pone.0196653.s004.R]

# Boscutti et al., Shrub growth and plant diversity along elevation - Supporting information 

## S4 - R Script

# packages loading
library("nlme")
library("visreg")
library("devtools")
library("ecodist")
library("vegan")
library("piecewiseSEM")

############### General Linear Mixed Models
### Plant growth functional traits
# age mean
Data_age_OL<- Data[-(31),] ## outlier elimination
Data_age_OL <- Data_age_OL[-(30),]## outlier elimination
Data_age_OL <- Data_age_OL[-(24),]## outlier elimination

LMM_age=lme(Age ~ Elevation, random=~1|Valley, method="REML", na.action = "na.omit", data=Data_age_OL) ## model calculation
summary(LMM_age) ## results
visreg(LMM_age, "Elevation", line=list(col="slateblue4"),  fill=list(col="lavender"),points=list(cex=0.8, pch=20, col="slateblue4"))## plot

# age standard deviation
LMM_age_SD=lme(Age_SD ~ Elevation, random=~1|Valley, method="REML", na.action = "na.omit", data=Data_age_OL) ## model calculation
summary(LMM_age_SD) ## results
visreg(LMM_age_SD, "Elevation", line=list(col="slateblue4"),  fill=list(col="lavender"),points=list(cex=0.8, pch=20, col="slateblue4")) ## plot

# ring width
LMM_rw=lme(Ring.width ~ Elevation, random=~1|Valley, method="REML", na.action = "na.omit", data=Data) ## model calculation
summary(LMM_rw) ## results
visreg(LMM_rw, "Elevation", line=list(col="slateblue4"),  fill=list(col="lavender"),points=list(cex=0.8, pch=20, col="slateblue4")) ## plot

# Shoot length
LMM_sl=lme(Shoot.lenght ~ Elevation, random=~1|Valley, method="REML", na.action = "na.omit", data=Data_sl_OL) ## model calculation
summary(LMM_sl)
visreg(LMM_sl, "Elevation", line=list(col="slateblue4"),  fill=list(col="lavender"),points=list(cex=0.8, pch=20, col="slateblue4"))# plot

### Shrub cover
# Dwarf shrub cover
LMM_dsc=lme(Dwarf.shrubs~Elevation+Age+Shoot.lenght+Ring.width, random = ~1|Valley, na.action = "na.omit", data = Data_age_OL) ## model calculation
summary(LMM_dsc)
visreg(LMM_dsc, "Shoot.lenght", line=list(col="gold3"),  fill=list(col="lightgoldenrodyellow"),points=list(cex=0.8, pch=20, col="gold3"))#plot

### Plant diversity 
# Species richness
LMM_R=lme(R ~ Dwarf.shrubs+Elevation, random=~1|Valley, method="REML", na.action = "na.omit", data=Data) ## model calculation
summary(LMM_R)
visreg(LMM_R, "Dwarf.shrubs", line=list(col="steelblue4"),  fill=list(col="lightsteelblue1"),points=list(cex=0.8, pch=20, col="steelblue4"))# plot

############### regression on distance matrices
## Beta-Diversity

dist_matrix=vegdist(Species_matrix, method="bray") ## dissimilarity matrix
dist_elevation=dist(Data$Elevation) ## elevation distance matrix
dist_dwarf_shrub=dist(Data$Dwarf.shrubs) ## dwarf shrub cover difference matrix

mrm_elevation=MRM(dist_matrix~dist_elevation,nperm=9999) ## model calculation, linear
mrm_elevation           # results
mrm_elevation_poly=MRM(dist_matrix~poly(dist_elevation,2),nperm=9999) ## model calculation, polynomial
mrm_elevation_poly        # results

mrm_dwarf=MRM(dist_matrix~dist_dwarf_shrub,nperm=9999) ## model calculation, linear
mrm_dwarf         # results
mrm_dwarf_poly=MRM(dist_matrix~poly(dist_dwarf_shrub,2),nperm=9999) ## model calculation, polynomial
mrm_dwarf_poly            # results


dist_bray_vector <- data.frame(t(combn(rownames(Species_matrix),2)), as.numeric(dist_matrix)) ## plot construction
names(dist_bray_vector) <- c("plot_1", "Plot_2", "bray")                              ## plot construction
dist_dwarf_vector <- data.frame(t(combn(rownames(matrix),2)), as.numeric(dist_dwarf)) ## plot construction
names(dist_dwarf_vector) <- c("plot_1", "Plot_2", "delta_dwarf")                      ## plot construction 
x<-dist_dwarf_vector$delta_dwarf ## plot construction 
y<-dist_bray_vector$bray ## plot construction 

dist_dwarf_LM_poly=lm(y~poly(x,2))## plot construction 
summary(dist_dwarf_LM_poly)## plot construction 

smoothScatter(dist_dwarf,dist_matrix, colramp = colorRampPalette(c("white", "steelblue1"))) ## plot construction 
lines(xx, predict(dist_dwarf_LM_poly, data.frame(x=xx)), col='steelblue4' ) ## plot construction 


############### Piecewise SEM

names(Data)
dwarf.shrub.modlist= list(
  
  lme(Age~Elevation, random = ~1|Valley, na.action = na.omit, 
      data = Data_age_OL),
  lme(Ring.width~Elevation, random = ~1|Valley, na.action = na.omit, 
      data = Data_age_OL),
  lme(Shoot.lenght~Elevation, random = ~1|Valley, na.action = na.omit, 
      data = Data_age_OL),
  lme(Dwarf.shrubs~Elevation+Age+Shoot.lenght+Ring.width, random = ~1|Valley, na.action = na.omit, 
      data = Data_age_OL),
  lme(R~Elevation+Dwarf.shrubs, random = ~1|Valley, na.action = na.omit, 
      data = Data_age_OL)
)

sem.fit(dwarf.shrub.modlist, Data_age_OL)


sem.coefs(dwarf.shrub.modlist, Data_age_OL)
sem.coefs(dwarf.shrub.modlist, Data_age_OL, standardize = "scale")
sem.model.fits(dwarf.shrub.modlist, aicc = TRUE)
(lavaan.model = sem.lavaan(dwarf.shrub.modlist, Data_age_OL))


sem.plot(dwarf.shrub.modlist, Data_age_OL)
